# Supplementary material for: Hypergraph-based connectivity measures for signaling pathway topologies
Source: PLoS Comput Biol. 2019 Oct 25;15(10):e1007384. doi: 10.1371/journal.pcbi.1007384 (PMC6834280; doi:10.1371/journal.pcbi.1007384)
Supplement: S1 File — Pathway overlaps, influence scores, and permutation test values for different values of k. (XLSX) [file pcbi.1007384.s014.xlsx]

## Sheet: README
Pathway Influence for hypergraph
PathwayJaccardOverlap			Asymmetric jaccard of the pathway member overlap (node sets from Reactome).
k0_scores			Influence scores for B_0 (B-connectivity)
k0_perms			Proportion of permutations with scores greater than or equal to observed score (1000 permutations)
k1,k2,...			Influence scores and permutation proportions for other values of k

## Sheet: PathwayJaccardOverlap
	Signaling-by-EGFR	Signaling-by-ERBB2	Signaling-by-ERBB4	PI3K-AKT-Signaling	Signaling-by-MET	Signaling-by-FGFR	ERK1-ERK2-pathway	Signaling-by-Type-1-Insulin-like-Growth-Factor-1-Receptor-(IGF1R)	Signaling-by-Insulin-receptor	Integrin-signaling	Signaling-by-GPCR	DAG-and-IP3-signaling	Signaling-by-PDGF	Signaling-by-VEGF	Signaling-by-NTRKs	Signaling-by-WNT	TNF-signaling	Signaling-by-PTK6	Signaling-by-TGF-beta-Receptor-Complex	TRAIL-signaling	FasL--CD95L-signaling	Signaling-by-NOTCH	Signaling-by-BMP	Signaling-by-Activin	MAPK6-MAPK4-signaling	p75-NTR-receptor-mediated-signalling	Signaling-by-SCF-KIT	Signaling-by-Hedgehog	Signaling-by-Nuclear-Receptors	Signaling-by-Leptin	Signaling-by-Hippo	Signaling-by-Rho-GTPases	Signaling-by-MST1	mTOR-signalling
Signaling-by-EGFR	1	0.3069	0.2475	0.2376	0.3465	0.2772	0.2376	0.0792	0.0891	0.0396	0.0891	0.0099	0.1089	0.0495	0.1386	0.1386	0.1485	0.1881	0.1485	0	0	0.1683	0	0	0.1485	0.1683	0.0891	0.1485	0	0.0099	0	0.0396	0	0
Signaling-by-ERBB2	0.2952	1	0.2857	0.3429	0.2381	0.2286	0.3238	0.0857	0.0857	0.0381	0.0952	0.0095	0.1048	0.0952	0.1333	0.1524	0.1333	0.2762	0.1619	0	0	0.1429	0	0	0.1333	0.1619	0.0762	0.1333	0	0	0	0.0571	0	0
Signaling-by-ERBB4	0.2717	0.3261	1	0.2717	0.2174	0.2174	0.2935	0.0652	0.0761	0.0326	0.0978	0	0.0652	0.0217	0.0761	0.1522	0.1739	0.2283	0.163	0	0	0.2065	0	0	0.1522	0.1848	0.0652	0.1739	0.1087	0	0.0217	0.0217	0	0
PI3K-AKT-Signaling	0.0721	0.1081	0.0751	1	0.0781	0.2072	0.2102	0.0811	0.0871	0.009	0.036	0.006	0.033	0.048	0.033	0.0781	0.045	0.0631	0.048	0	0	0.0781	0	0	0.0601	0.0661	0.03	0.0511	0.021	0	0	0.03	0	0.0541
Signaling-by-MET	0.2893	0.2066	0.1653	0.2149	1	0.2066	0.2314	0.0661	0.0661	0.0661	0.0579	0	0.0992	0.0579	0.1322	0.1322	0.1157	0.2149	0.124	0	0	0.1157	0	0	0.1322	0.124	0.0992	0.1157	0	0.0413	0	0.0413	0.0248	0
Signaling-by-FGFR	0.1267	0.1086	0.0905	0.3122	0.1131	1	0.3213	0.1312	0.1312	0.009	0.0362	0.0045	0.0452	0.0181	0.0769	0.0633	0.0633	0.0769	0.0679	0	0	0.0633	0	0	0.0633	0.0679	0.0407	0.0633	0.0271	0.0045	0	0.0226	0	0
ERK1-ERK2-pathway	0.0825	0.1168	0.0928	0.2405	0.0962	0.244	1	0.0997	0.11	0.0619	0.0997	0.0034	0.0412	0.0137	0.0378	0.0722	0.0481	0.0825	0.0481	0	0	0.0619	0	0	0.055	0.0515	0.0344	0.0653	0.0069	0.0069	0.0069	0.0378	0	0.0034
Signaling-by-Type-1-Insulin-like-Growth-Factor-1-Receptor-(IGF1R)	0.125	0.1406	0.0938	0.4219	0.125	0.4531	0.4531	1	0.7344	0.0469	0.1406	0	0.125	0.0781	0.1562	0	0	0.0312	0	0	0	0	0	0	0	0.0156	0.1094	0	0	0.0312	0	0.0469	0	0.0156
Signaling-by-Insulin-receptor	0.1184	0.1184	0.0921	0.3816	0.1053	0.3816	0.4211	0.6184	1	0.0658	0.1184	0	0.1053	0.0658	0.1447	0	0	0.0263	0	0	0	0	0	0	0	0.0132	0.1053	0	0	0.0263	0	0.0395	0	0.0132
Integrin-signaling	0.0755	0.0755	0.0566	0.0566	0.1509	0.0377	0.3396	0.0566	0.0943	1	0.0943	0	0.1132	0.1132	0.0943	0	0	0.0566	0	0	0	0	0	0	0	0.0189	0.0566	0	0	0	0	0.0943	0	0.0189
Signaling-by-GPCR	0.0113	0.0126	0.0113	0.0151	0.0088	0.0101	0.0364	0.0113	0.0113	0.0063	1	0.0364	0.0088	0.0239	0.0214	0.0188	0	0.0075	0.0025	0	0	0.005	0	0	0.0025	0.0201	0.0151	0.005	0.0025	0.0013	0	0.0327	0	0
DAG-and-IP3-signaling	0.0312	0.0312	0	0.0625	0	0.0312	0.0312	0	0	0	0.9062	1	0.0312	0.3125	0.0938	0.125	0	0	0	0	0	0.0312	0	0	0.0312	0	0.0312	0	0	0	0	0.0625	0	0
Signaling-by-PDGF	0.1375	0.1375	0.075	0.1375	0.15	0.125	0.15	0.1	0.1	0.075	0.0875	0.0125	1	0.1375	0.175	0	0	0.075	0.0125	0	0	0.0125	0	0	0	0.0125	0.1375	0	0	0.025	0	0.0375	0	0
Signaling-by-VEGF	0.0273	0.0546	0.0109	0.0874	0.0383	0.0219	0.0219	0.0273	0.0273	0.0328	0.1038	0.0546	0.0601	1	0.0984	0.0328	0	0.0656	0.0109	0	0	0	0	0	0.0656	0.0219	0.0437	0	0	0	0	0.1749	0	0.0055
Signaling-by-NTRKs	0.0761	0.0761	0.038	0.0598	0.087	0.0924	0.0598	0.0543	0.0598	0.0272	0.0924	0.0163	0.0761	0.0978	1	0	0	0.038	0.0054	0	0	0.0054	0	0	0.0054	0.0272	0.0543	0	0.0109	0.0217	0.0054	0.0326	0	0.0054
Signaling-by-WNT	0.0429	0.0491	0.0429	0.0798	0.0491	0.0429	0.0644	0	0	0	0.046	0.0123	0	0.0184	0	1	0.0491	0.0429	0.0675	0	0	0.0675	0.0092	0	0.0644	0.046	0.0031	0.0859	0.046	0	0.0031	0.0552	0	0
TNF-signaling	0.1613	0.1505	0.172	0.1613	0.1505	0.1505	0.1505	0	0	0	0	0	0	0	0	0.172	1	0.1505	0.1505	0.0215	0.0215	0.1613	0	0	0.1505	0.1935	0	0.1613	0	0	0	0	0	0
Signaling-by-PTK6	0.1667	0.2544	0.1842	0.1842	0.2281	0.1491	0.2105	0.0175	0.0175	0.0263	0.0526	0	0.0526	0.1053	0.0614	0.1228	0.1228	1	0.1491	0	0	0.1404	0	0	0.1316	0.1491	0.0526	0.1228	0.0088	0.0439	0	0.0526	0	0
Signaling-by-TGF-beta-Receptor-Complex	0.0904	0.1024	0.0904	0.0964	0.0904	0.0904	0.0843	0	0	0	0.012	0	0.006	0.012	0.006	0.1325	0.0843	0.1024	1	0	0	0.1627	0.0361	0.0602	0.0964	0.1024	0.006	0.0964	0.0361	0	0.012	0.0181	0	0
TRAIL-signaling	0	0	0	0	0	0	0	0	0	0	0	0	0	0	0	0	0.1538	0	0	1	0.2308	0	0	0	0	0	0	0	0	0	0	0	0	0
FasL--CD95L-signaling	0	0	0	0	0	0	0	0	0	0	0	0	0	0	0	0	0.2	0	0	0.3	1	0	0	0	0	0	0	0	0	0	0	0	0	0
Signaling-by-NOTCH	0.0627	0.0554	0.0701	0.0959	0.0517	0.0517	0.0664	0	0	0	0.0148	0.0037	0.0037	0	0.0037	0.0812	0.0554	0.059	0.0996	0	0	1	0	0	0.0664	0.0701	0	0.0775	0.0332	0	0.0037	0	0	0
Signaling-by-BMP	0	0	0	0	0	0	0	0	0	0	0	0	0	0	0	0.0833	0	0	0.1667	0	0	0	1	0.0556	0	0	0	0.0833	0	0	0	0	0	0
Signaling-by-Activin	0	0	0	0	0	0	0	0	0	0	0	0	0	0	0	0	0	0	0.3571	0	0	0	0.0714	1	0	0	0	0	0	0	0	0	0	0
MAPK6-MAPK4-signaling	0.1429	0.1333	0.1333	0.1905	0.1524	0.1333	0.1524	0	0	0	0.019	0.0095	0	0.1143	0.0095	0.2	0.1333	0.1429	0.1524	0	0	0.1714	0	0	1	0.1429	0.0095	0.1524	0.0476	0	0	0.1619	0	0
p75-NTR-receptor-mediated-signalling	0.1318	0.1318	0.1318	0.1705	0.1163	0.1163	0.1163	0.0078	0.0078	0.0078	0.124	0	0.0078	0.031	0.0388	0.1163	0.1395	0.1318	0.1318	0	0	0.1473	0	0	0.1163	1	0.0155	0.1163	0.0078	0	0.0233	0.155	0	0
Signaling-by-SCF-KIT	0.1139	0.1013	0.0759	0.1266	0.1519	0.1139	0.1266	0.0886	0.1013	0.038	0.1519	0.0127	0.1392	0.1013	0.1266	0.0127	0	0.0759	0.0127	0	0	0	0	0	0.0127	0.0253	1	0	0	0.0506	0	0.0886	0	0
Signaling-by-Hedgehog	0.0872	0.0814	0.093	0.0988	0.0814	0.0814	0.1105	0	0	0	0.0233	0	0	0	0	0.1628	0.0872	0.0814	0.093	0	0	0.1221	0.0174	0	0.093	0.0872	0	1	0	0	0	0	0	0
Signaling-by-Nuclear-Receptors	0	0	0.0481	0.0337	0	0.0288	0.0096	0	0	0	0.0096	0	0	0	0.0096	0.0721	0	0.0048	0.0288	0	0	0.0433	0	0	0.024	0.0048	0	0	1	0	0	0.0288	0	0
Signaling-by-Leptin	0.0323	0	0	0	0.1613	0.0323	0.0645	0.0645	0.0645	0	0.0323	0	0.0645	0	0.129	0	0	0.1613	0	0	0	0	0	0	0	0	0.129	0	0	1	0	0	0	0
Signaling-by-Hippo	0	0	0.0444	0	0	0	0.0444	0	0	0	0	0	0	0	0.0222	0.0222	0	0	0.0444	0	0	0.0222	0	0	0	0.0667	0	0	0	0	1	0.0889	0	0.0222
Signaling-by-Rho-GTPases	0.0137	0.0206	0.0069	0.0344	0.0172	0.0172	0.0378	0.0103	0.0103	0.0172	0.0893	0.0069	0.0103	0.11	0.0206	0.0619	0	0.0206	0.0103	0	0	0	0	0	0.0584	0.0687	0.0241	0	0.0206	0	0.0137	1	0	0.0034
Signaling-by-MST1	0	0	0	0	0.3333	0	0	0	0	0	0	0	0	0	0	0	0	0	0	0	0	0	0	0	0	0	0	0	0	0	0	0	1	0
mTOR-signalling	0	0	0	0.3158	0	0	0.0175	0.0175	0.0175	0.0175	0	0	0	0.0175	0.0175	0	0	0	0	0	0	0	0	0	0	0	0	0	0	0	0.0175	0.0175	0	1

## Sheet: k0_scores
	Signaling-by-EGFR	Signaling-by-ERBB2	Signaling-by-ERBB4	PI3K-AKT-Signaling	Signaling-by-MET	Signaling-by-FGFR	ERK1-ERK2-pathway	Signaling-by-Type-1-Insulin-like-Growth-Factor-1-Receptor-(IGF1R)	Signaling-by-Insulin-receptor	Integrin-signaling	Signaling-by-GPCR	DAG-and-IP3-signaling	Signaling-by-PDGF	Signaling-by-VEGF	Signaling-by-NTRKs	Signaling-by-WNT	TNF-signaling	Signaling-by-PTK6	Signaling-by-TGF-beta-Receptor-Complex	TRAIL-signaling	FasL--CD95L-signaling	Signaling-by-NOTCH	Signaling-by-BMP	Signaling-by-Activin	MAPK6-MAPK4-signaling	p75-NTR-receptor-mediated-signalling	Signaling-by-SCF-KIT	Signaling-by-Hedgehog	Signaling-by-Nuclear-Receptors	Signaling-by-Leptin	Signaling-by-Hippo	Signaling-by-Rho-GTPases	Signaling-by-MST1	mTOR-signalling
Signaling-by-EGFR	0	0	0	0.0127	0	0.0133	0	0	0	0	0	0	0	0	0	0	0	0	0	0	0	0	0	0	0	0	0	0	0	0	0	0	0	0
Signaling-by-ERBB2	0.1087	0	0	0.0345	0	0.0101	0.0787	0	0	0	0.0265	0	0	0	0.0092	0	0	0.0106	0	0	0	0.0093	0	0	0	0	0	0	0	0	0	0	0	0
Signaling-by-ERBB4	0.08	0	0	0.0133	0	0	0.0822	0	0	0	0.022	0	0	0	0	0	0	0	0	0	0	0.0123	0	0	0	0	0	0	0	0	0	0	0	0
PI3K-AKT-Signaling	0.0031	0	0	0	0.0062	0	0	0.0031	0.0124	0	0.0029	0.0029	0	0	0	0	0	0	0	0	0	0	0	0	0	0	0	0	0	0	0	0	0	0.006
Signaling-by-MET	0.0217	0.0098	0	0.0198	0	0.0196	0	0	0	0	0	0	0	0	0.009	0	0	0	0	0	0	0	0	0	0	0	0	0	0	0	0	0	0	0
Signaling-by-FGFR	0.0101	0	0	0	0.005	0	0	0	0	0	0	0	0	0	0	0	0	0	0	0	0	0	0	0	0	0	0	0	0	0	0	0	0	0
ERK1-ERK2-pathway	0	0	0	0	0	0	0	0	0	0.007	0.0036	0.0033	0	0.0033	0	0.0035	0	0.0036	0	0	0	0	0	0	0	0	0	0	0	0	0	0.0034	0	0
Signaling-by-Type-1-Insulin-like-Growth-Factor-1-Receptor-(IGF1R)	0.0333	0.0169	0	0.0488	0	0.0513	0.0256	0	0	0	0	0	0	0	0.0172	0	0	0	0	0	0	0	0	0	0	0	0	0	0	0	0	0	0	0
Signaling-by-Insulin-receptor	0.0286	0.0143	0	0.04	0	0.04	0	0	0	0	0	0	0	0	0.0147	0	0	0	0	0	0	0	0	0	0	0	0	0	0	0	0	0	0	0
Integrin-signaling	0.0167	0.0167	0.0164	0	0.0179	0.0161	0.0652	0.0328	0.0508	0	0.0169	0	0.0172	0.0172	0.0169	0	0	0	0	0	0	0	0	0	0	0	0.0164	0	0	0	0	0	0	0
Signaling-by-GPCR	0	0	0	0.0037	0	0	0	0.0012	0.0012	0	0	0	0	0.0025	0	0	0	0	0	0	0	0	0	0	0	0	0	0	0	0	0	0.0013	0	0
DAG-and-IP3-signaling	0	0	0	0	0	0	0	0	0	0	0.2	0	0	0	0	0	0	0	0	0	0	0	0	0	0	0	0	0	0	0	0	0	0	0
Signaling-by-PDGF	0	0	0	0	0	0	0	0	0	0	0	0	0	0	0	0	0	0.0132	0	0	0	0	0	0	0	0	0	0	0	0	0	0	0	0
Signaling-by-VEGF	0	0.0105	0	0.0109	0	0	0	0.0051	0.0051	0	0.0166	0	0	0	0.0055	0.0103	0	0.0106	0	0	0	0	0	0	0	0	0	0	0	0	0	0	0	0
Signaling-by-NTRKs	0.0057	0	0	0.0056	0	0.0058	0	0	0	0	0.0058	0.0054	0	0	0	0	0	0	0	0	0	0	0	0	0	0	0	0	0	0	0	0	0	0
Signaling-by-WNT	0	0	0	0	0	0	0	0	0	0	0	0	0	0	0	0	0	0	0	0	0	0	0	0	0	0	0	0	0	0	0	0	0	0
TNF-signaling	0	0	0	0	0	0	0	0	0	0	0	0	0	0	0	0	0	0	0	0	0	0	0	0	0	0	0	0	0	0	0	0	0	0
Signaling-by-PTK6	0	0	0	0	0	0	0.0108	0	0	0	0.018	0	0	0	0.0091	0	0	0	0	0	0	0	0	0	0	0	0	0	0	0	0	0	0	0
Signaling-by-TGF-beta-Receptor-Complex	0	0	0	0	0	0	0	0	0	0	0.006	0	0	0	0.006	0	0	0	0	0	0	0	0	0	0	0	0	0	0.0062	0	0	0	0	0
TRAIL-signaling	0	0	0	0	0	0	0	0	0	0	0	0	0	0	0	0	0	0	0	0	0	0	0	0	0	0	0	0	0	0	0	0	0	0
FasL--CD95L-signaling	0	0	0	0	0	0	0	0	0	0	0	0	0	0	0	0	0	0	0	0	0	0	0	0	0	0	0	0	0	0	0	0	0	0
Signaling-by-NOTCH	0	0	0	0	0	0	0	0	0	0	0.0037	0.0037	0	0	0	0	0	0	0	0	0	0	0	0	0	0	0	0.004	0	0	0	0	0	0
Signaling-by-BMP	0	0	0	0	0	0	0	0	0	0	0	0	0	0	0	0	0	0	0	0	0	0	0	0	0	0	0	0	0	0	0	0	0	0
Signaling-by-Activin	0	0	0	0	0	0	0	0	0	0	0	0	0	0	0	0	0	0	0	0	0	0	0	0	0	0	0	0	0	0	0	0	0	0
MAPK6-MAPK4-signaling	0	0	0	0	0	0	0	0	0	0	0	0	0	0	0	0	0	0	0	0	0	0	0	0	0	0	0	0	0	0	0	0	0	0
p75-NTR-receptor-mediated-signalling	0	0	0	0	0	0	0	0	0	0	0.0086	0	0	0	0.0079	0	0	0	0	0	0	0	0	0	0	0	0	0	0	0	0	0	0	0
Signaling-by-SCF-KIT	0.013	0	0	0	0.0405	0	0.0132	0	0	0	0.0135	0	0	0.0128	0	0	0	0.025	0	0	0	0	0	0	0	0	0	0	0	0.0244	0	0	0	0
Signaling-by-Hedgehog	0	0	0	0	0	0	0	0	0	0	0.0059	0	0	0	0	0	0	0	0	0	0	0	0	0	0	0	0	0	0	0	0	0	0	0
Signaling-by-Nuclear-Receptors	0	0	0	0	0	0	0	0	0	0	0	0	0	0	0	0	0	0	0	0	0	0	0	0	0	0	0	0	0	0	0	0	0	0
Signaling-by-Leptin	0	0	0	0	0	0	0	0	0	0	0	0	0	0	0	0	0	0	0	0	0	0	0	0	0	0	0	0	0	0	0	0	0	0
Signaling-by-Hippo	0	0	0	0	0	0	0	0	0	0	0	0	0	0	0	0	0	0	0	0	0	0	0	0	0	0	0	0	0	0	0	0	0	0
Signaling-by-Rho-GTPases	0.0033	0.0033	0.0032	0	0.0033	0.0033	0.0067	0.0065	0.0065	0	0.007	0	0.0032	0.0108	0.0066	0.0068	0	0	0	0	0	0	0	0	0	0	0.0033	0	0	0	0	0	0	0
Signaling-by-MST1	0	0	0	0	0	0	0	0	0	0	0	0	0	0	0	0	0	0	0	0	0	0	0	0	0	0	0	0	0	0	0	0	0	0
mTOR-signalling	0	0	0	0	0	0	0	0	0	0	0	0	0	0	0	0	0	0	0	0	0	0	0	0	0	0	0	0	0	0	0	0	0	0

## Sheet: k0_perms
	Signaling-by-EGFR	Signaling-by-ERBB2	Signaling-by-ERBB4	PI3K-AKT-Signaling	Signaling-by-MET	Signaling-by-FGFR	ERK1-ERK2-pathway	Signaling-by-Type-1-Insulin-like-Growth-Factor-1-Receptor-(IGF1R)	Signaling-by-Insulin-receptor	Integrin-signaling	Signaling-by-GPCR	DAG-and-IP3-signaling	Signaling-by-PDGF	Signaling-by-VEGF	Signaling-by-NTRKs	Signaling-by-WNT	TNF-signaling	Signaling-by-PTK6	Signaling-by-TGF-beta-Receptor-Complex	TRAIL-signaling	FasL--CD95L-signaling	Signaling-by-NOTCH	Signaling-by-BMP	Signaling-by-Activin	MAPK6-MAPK4-signaling	p75-NTR-receptor-mediated-signalling	Signaling-by-SCF-KIT	Signaling-by-Hedgehog	Signaling-by-Nuclear-Receptors	Signaling-by-Leptin	Signaling-by-Hippo	Signaling-by-Rho-GTPases	Signaling-by-MST1	mTOR-signalling
Signaling-by-EGFR	1	1	1	0.742	1	0.553	1	1	1	1	1	1	1	1	1	1	1	1	1	1	1	1	1	1	1	1	1	1	1	1	1	1	1	1
Signaling-by-ERBB2	0	1	1	0.255	1	0.588	0.007	1	1	1	0.347	1	1	1	0.506	1	1	0.332	1	1	1	0.432	1	1	1	1	1	1	1	1	1	1	1	1
Signaling-by-ERBB4	0	1	1	0.641	1	1	0.005	1	1	1	0.445	1	1	1	1	1	1	1	1	1	1	0.283	1	1	1	1	1	1	1	1	1	1	1	1
PI3K-AKT-Signaling	0.759	1	1	1	0.56	1	1	0.354	0.019	1	0.997	0.271	1	1	1	1	1	1	1	1	1	1	1	1	1	1	1	1	1	1	1	1	1	0.137
Signaling-by-MET	0.077	0.265	1	0.574	1	0.381	1	1	1	1	1	1	1	1	0.561	1	1	1	1	1	1	1	1	1	1	1	1	1	1	1	1	1	1	1
Signaling-by-FGFR	0.445	1	1	1	0.733	1	1	1	1	1	1	1	1	1	1	1	1	1	1	1	1	1	1	1	1	1	1	1	1	1	1	1	1	1
ERK1-ERK2-pathway	1	1	1	1	1	1	1	1	1	0.112	0.991	0.274	1	0.963	1	0.974	1	0.83	1	1	1	1	1	1	1	1	1	1	1	1	1	0.974	1	1
Signaling-by-Type-1-Insulin-like-Growth-Factor-1-Receptor-(IGF1R)	0.035	0.131	1	0.153	1	0.093	0.403	1	1	1	1	1	1	1	0.258	1	1	1	1	1	1	1	1	1	1	1	1	1	1	1	1	1	1	1
Signaling-by-Insulin-receptor	0.053	0.176	1	0.213	1	0.121	1	1	1	1	1	1	1	1	0.33	1	1	1	1	1	1	1	1	1	1	1	1	1	1	1	1	1	1	1
Integrin-signaling	0.183	0.178	0.151	1	0.188	0.39	0.074	0.01	0.003	1	0.518	1	0.111	0.293	0.331	1	1	1	1	1	1	1	1	1	1	1	0.147	1	1	1	1	1	1	1
Signaling-by-GPCR	1	1	1	0.976	1	1	1	0.687	0.791	1	1	1	1	0.898	1	1	1	1	1	1	1	1	1	1	1	1	1	1	1	1	1	0.976	1	1
DAG-and-IP3-signaling	1	1	1	1	1	1	1	1	1	1	0.092	1	1	1	1	1	1	1	1	1	1	1	1	1	1	1	1	1	1	1	1	1	1	1
Signaling-by-PDGF	1	1	1	1	1	1	1	1	1	1	1	1	1	1	1	1	1	0.248	1	1	1	1	1	1	1	1	1	1	1	1	1	1	1	1
Signaling-by-VEGF	1	0.328	1	0.863	1	1	1	0.37	0.426	1	0.67	1	1	1	0.746	0.729	1	0.404	1	1	1	1	1	1	1	1	1	1	1	1	1	1	1	1
Signaling-by-NTRKs	0.596	1	1	0.965	1	0.862	1	1	1	1	0.928	0.117	1	1	1	1	1	1	1	1	1	1	1	1	1	1	1	1	1	1	1	1	1	1
Signaling-by-WNT	1	1	1	1	1	1	1	1	1	1	1	1	1	1	1	1	1	1	1	1	1	1	1	1	1	1	1	1	1	1	1	1	1	1
TNF-signaling	1	1	1	1	1	1	1	1	1	1	1	1	1	1	1	1	1	1	1	1	1	1	1	1	1	1	1	1	1	1	1	1	1	1
Signaling-by-PTK6	1	1	1	1	1	1	0.815	1	1	1	0.655	1	1	1	0.603	1	1	1	1	1	1	1	1	1	1	1	1	1	1	1	1	1	1	1
Signaling-by-TGF-beta-Receptor-Complex	1	1	1	1	1	1	1	1	1	1	0.967	1	1	1	0.85	1	1	1	1	1	1	1	1	1	1	1	1	1	0.771	1	1	1	1	1
TRAIL-signaling	1	1	1	1	1	1	1	1	1	1	1	1	1	1	1	1	1	1	1	1	1	1	1	1	1	1	1	1	1	1	1	1	1	1
FasL--CD95L-signaling	1	1	1	1	1	1	1	1	1	1	1	1	1	1	1	1	1	1	1	1	1	1	1	1	1	1	1	1	1	1	1	1	1	1
Signaling-by-NOTCH	1	1	1	1	1	1	1	1	1	1	0.973	0.202	1	1	1	1	1	1	1	1	1	1	1	1	1	1	1	0.685	1	1	1	1	1	1
Signaling-by-BMP	1	1	1	1	1	1	1	1	1	1	1	1	1	1	1	1	1	1	1	1	1	1	1	1	1	1	1	1	1	1	1	1	1	1
Signaling-by-Activin	1	1	1	1	1	1	1	1	1	1	1	1	1	1	1	1	1	1	1	1	1	1	1	1	1	1	1	1	1	1	1	1	1	1
MAPK6-MAPK4-signaling	1	1	1	1	1	1	1	1	1	1	1	1	1	1	1	1	1	1	1	1	1	1	1	1	1	1	1	1	1	1	1	1	1	1
p75-NTR-receptor-mediated-signalling	1	1	1	1	1	1	1	1	1	1	0.817	1	1	1	0.586	1	1	1	1	1	1	1	1	1	1	1	1	1	1	1	1	1	1	1
Signaling-by-SCF-KIT	0.232	1	1	1	0.011	1	0.587	1	1	1	0.571	1	1	0.377	1	1	1	0.088	1	1	1	1	1	1	1	1	1	1	1	0.004	1	1	1	1
Signaling-by-Hedgehog	1	1	1	1	1	1	1	1	1	1	0.921	1	1	1	1	1	1	1	1	1	1	1	1	1	1	1	1	1	1	1	1	1	1	1
Signaling-by-Nuclear-Receptors	1	1	1	1	1	1	1	1	1	1	1	1	1	1	1	1	1	1	1	1	1	1	1	1	1	1	1	1	1	1	1	1	1	1
Signaling-by-Leptin	1	1	1	1	1	1	1	1	1	1	1	1	1	1	1	1	1	1	1	1	1	1	1	1	1	1	1	1	1	1	1	1	1	1
Signaling-by-Hippo	1	1	1	1	1	1	1	1	1	1	1	1	1	1	1	1	1	1	1	1	1	1	1	1	1	1	1	1	1	1	1	1	1	1
Signaling-by-Rho-GTPases	0.748	0.707	0.68	1	0.776	0.952	0.937	0.2	0.316	1	0.911	1	0.545	0.447	0.724	0.789	1	1	1	1	1	1	1	1	1	1	0.56	1	1	1	1	1	1	1
Signaling-by-MST1	1	1	1	1	1	1	1	1	1	1	1	1	1	1	1	1	1	1	1	1	1	1	1	1	1	1	1	1	1	1	1	1	1	1
mTOR-signalling	1	1	1	1	1	1	1	1	1	1	1	1	1	1	1	1	1	1	1	1	1	1	1	1	1	1	1	1	1	1	1	1	1	1

## Sheet: k1_scores
	Signaling-by-EGFR	Signaling-by-ERBB2	Signaling-by-ERBB4	PI3K-AKT-Signaling	Signaling-by-MET	Signaling-by-FGFR	ERK1-ERK2-pathway	Signaling-by-Type-1-Insulin-like-Growth-Factor-1-Receptor-(IGF1R)	Signaling-by-Insulin-receptor	Integrin-signaling	Signaling-by-GPCR	DAG-and-IP3-signaling	Signaling-by-PDGF	Signaling-by-VEGF	Signaling-by-NTRKs	Signaling-by-WNT	TNF-signaling	Signaling-by-PTK6	Signaling-by-TGF-beta-Receptor-Complex	TRAIL-signaling	FasL--CD95L-signaling	Signaling-by-NOTCH	Signaling-by-BMP	Signaling-by-Activin	MAPK6-MAPK4-signaling	p75-NTR-receptor-mediated-signalling	Signaling-by-SCF-KIT	Signaling-by-Hedgehog	Signaling-by-Nuclear-Receptors	Signaling-by-Leptin	Signaling-by-Hippo	Signaling-by-Rho-GTPases	Signaling-by-MST1	mTOR-signalling
Signaling-by-EGFR	0	0.0446	0.0156	0.0841	0.0355	0.1483	0.1277	0.0059	0.0268	0.0205	0.006	0	0.018	0.0029	0.0272	0	0	0.0061	0.003	0	0	0.0061	0	0	0	0	0.0149	0.003	0	0.0058	0	0.0088	0	0
Signaling-by-ERBB2	0.0544	0	0.0286	0.1279	0.0366	0.073	0.1185	0.0054	0.0243	0.0186	0.0216	0.0079	0.0081	0.0351	0.0191	0.0082	0	0.0997	0.0055	0	0	0.011	0	0	0	0.0028	0.0054	0	0	0	0	0.0134	0	0
Signaling-by-ERBB4	0.0699	0.0391	0	0.0455	0.0172	0.0653	0.1444	0.0066	0.0296	0.0195	0.0099	0.0032	0.0066	0.0032	0.0197	0.0034	0.0068	0.0034	0	0	0	0.0685	0	0	0	0.0272	0.0066	0.0068	0.0565	0	0.0162	0.0065	0	0
PI3K-AKT-Signaling	0.0251	0.0182	0.0108	0	0.0348	0.0709	0.038	0.006	0.0205	0.0023	0.0106	0.0023	0.0153	0.0142	0.0071	0.0204	0.0024	0.0072	0.0047	0	0	0.0084	0.0012	0	0.0024	0.0084	0.0165	0.0095	0.0047	0.0047	0.0012	0.0118	0	0.0143
Signaling-by-MET	0.0544	0.0277	0.0068	0.0741	0	0.0924	0.0837	0.0067	0.0044	0.0156	0.0022	0	0.0067	0.0177	0.0181	0.0068	0	0.0185	0.0023	0	0.0022	0.0023	0	0	0.0045	0	0.0112	0	0	0.011	0	0.0132	0.0022	0
Signaling-by-FGFR	0.0353	0.0117	0.0046	0.0312	0.021	0	0.0838	0.0071	0.0047	0.0044	0.0067	0	0.0113	0	0.0436	0	0	0.0046	0.0023	0	0	0.0023	0	0	0	0	0.0113	0	0.0022	0.0044	0	0.0022	0	0
ERK1-ERK2-pathway	0.0255	0.023	0.0114	0.0379	0.0285	0.0789	0	0.0029	0.0086	0.014	0.02	0.0123	0.0181	0.0055	0.0167	0.0226	0	0.0127	0.0014	0	0	0.0042	0.0014	0	0	0.0028	0.0194	0.0084	0.0055	0.0041	0.0014	0.007	0	0.0027
Signaling-by-Type-1-Insulin-like-Growth-Factor-1-Receptor-(IGF1R)	0.0239	0.024	0.0095	0.1158	0.0287	0.1915	0.1862	0	0.0235	0.0093	0.0096	0	0.0096	0.0236	0.0338	0	0	0.0047	0	0	0	0	0	0	0	0	0.0095	0	0	0	0	0	0	0.0093
Signaling-by-Insulin-receptor	0.0297	0.0297	0.0168	0.1065	0.0253	0.1713	0.2019	0.0101	0	0.0208	0.0127	0	0.0084	0.0208	0.0299	0	0	0.0041	0	0	0	0	0	0	0	0	0.0084	0	0	0	0	0.0041	0	0.0082
Integrin-signaling	0.042	0.0462	0.0209	0.0167	0.0513	0.0542	0.1652	0.0251	0.0591	0	0.0211	0.0041	0.0297	0.0763	0.0295	0.0041	0	0.0293	0	0	0	0	0	0	0	0	0.0167	0	0	0	0	0.0042	0	0.0083
Signaling-by-GPCR	0.0068	0.006	0.0026	0.0206	0.0051	0.0162	0.0331	0.0051	0.0043	0.0034	0	0	0.0009	0.0129	0.0086	0.0069	0	0.0034	0.0009	0	0	0.0026	0	0	0.0034	0.0017	0.0069	0.0009	0	0	0	0.0095	0	0.0008
DAG-and-IP3-signaling	0	0	0	0	0	0	0.0102	0	0	0	0.2143	0	0	0.0112	0	0.0421	0	0	0	0	0	0.0102	0	0	0.0204	0	0.0102	0	0	0	0	0.0103	0	0
Signaling-by-PDGF	0.0225	0.025	0.0049	0.045	0.0376	0.0998	0.1028	0.0099	0.0074	0.0099	0.0025	0	0	0.015	0.0378	0.0024	0	0.0272	0.0049	0	0	0.0049	0	0	0	0	0.0125	0	0	0.0196	0	0	0	0
Signaling-by-VEGF	0.0106	0.0171	0.0042	0.0738	0.0064	0.0211	0.019	0.0085	0.0085	0.0106	0.0502	0.015	0.0107	0	0.0109	0.0149	0	0.028	0	0	0	0.0042	0	0	0.0151	0.0021	0.0064	0	0	0	0	0.0742	0	0.0042
Signaling-by-NTRKs	0.02	0.0181	0.0072	0.0614	0.0328	0.115	0.1065	0.0108	0.0199	0.0125	0.0091	0.0018	0.0109	0.0201	0	0.0018	0	0.0108	0	0	0	0.0035	0	0	0.0018	0.0054	0.009	0	0.0071	0.0196	0	0.0125	0	0.0035
Signaling-by-WNT	0	0.0015	0.003	0.014	0.0046	0	0.0139	0	0	0	0.0275	0.009	0	0.0045	0	0	0.0015	0.0015	0.0154	0	0	0.0093	0	0	0.0062	0.0046	0	0.0249	0.0198	0	0.003	0.0046	0	0
TNF-signaling	0	0	0.0104	0.0052	0	0	0	0	0	0	0	0	0	0	0	0.0104	0	0	0	0.0097	0.0097	0	0	0	0	0.0158	0	0.0052	0	0	0	0	0	0
Signaling-by-PTK6	0.034	0.0314	0.019	0.0342	0.0194	0.015	0.0423	0	0	0.0107	0.0108	0	0.0072	0.0441	0.0108	0.0037	0	0	0.0037	0	0.0035	0.0075	0	0	0.0037	0	0.0036	0	0	0.0143	0	0.0324	0	0
Signaling-by-TGF-beta-Receptor-Complex	0.0176	0.0059	0	0.0118	0.0029	0.0147	0.0088	0	0	0	0.0056	0	0.0169	0.0056	0.0028	0.0299	0	0.0118	0	0	0	0.0304	0.0086	0.0029	0.0088	0.0029	0.0028	0	0.0143	0	0.0113	0.0057	0	0
TRAIL-signaling	0	0	0	0	0	0	0	0	0	0	0	0	0	0	0	0	0.1429	0	0	0	0.1111	0	0	0	0	0	0	0	0	0	0	0	0	0
FasL--CD95L-signaling	0	0	0	0	0	0	0	0	0	0	0	0	0	0	0	0	0.16	0	0	0.125	0	0	0	0	0	0	0	0	0	0	0	0	0	0
Signaling-by-NOTCH	0.0311	0.0039	0.0078	0.0138	0	0.0019	0.0097	0	0	0	0.0038	0.0038	0.0132	0.0019	0.0019	0.0078	0	0	0.0099	0	0	0	0	0	0.0039	0.0156	0	0.0117	0.021	0	0.0019	0.0019	0	0
Signaling-by-BMP	0	0	0	0	0	0	0	0	0	0	0	0	0	0	0	0.0566	0	0	0.18	0	0	0	0	0.037	0	0	0	0.0755	0	0	0	0	0	0
Signaling-by-Activin	0	0.0152	0	0.0152	0	0	0	0	0	0	0	0	0	0	0	0.0152	0	0	0.5714	0	0	0	0.0469	0	0	0	0	0.0152	0	0	0	0	0	0
MAPK6-MAPK4-signaling	0	0	0.0088	0.036	0.0133	0	0.0088	0	0	0	0.0083	0.0083	0	0.0348	0.0083	0.0498	0	0.0088	0.0265	0	0	0.0223	0.0041	0	0	0.0132	0	0.0265	0.0127	0	0	0.0844	0	0
p75-NTR-receptor-mediated-signalling	0.0031	0.0062	0.0123	0.0125	0.0061	0.0031	0.0122	0.0029	0.0029	0.0029	0.0153	0	0.0029	0.0089	0.0148	0.0061	0.0062	0.0062	0.0031	0	0	0.0402	0	0	0.0061	0	0.0059	0.0031	0.0029	0	0.0147	0.0124	0	0
Signaling-by-SCF-KIT	0.0436	0.0163	0.0054	0.0464	0.0302	0.0899	0.1038	0.0054	0.0082	0.008	0.0165	0.0027	0.011	0.0408	0.0246	0.0027	0	0.0216	0.0027	0	0.0027	0	0	0	0.0027	0	0	0	0	0.0188	0	0.0217	0	0
Signaling-by-Hedgehog	0	0	0.0036	0.011	0.0036	0	0.0074	0	0	0	0.014	0	0	0	0	0.0611	0	0.0036	0.0146	0	0	0.0223	0	0	0	0.0073	0	0	0	0	0	0.0034	0	0
Signaling-by-Nuclear-Receptors	0	0	0.0025	0.0123	0	0	0	0	0	0	0.0049	0	0	0	0.0049	0.0125	0	0	0.0123	0	0	0.0173	0	0	0.0073	0.0024	0	0	0	0	0	0.0098	0	0
Signaling-by-Leptin	0.0247	0.0061	0.0061	0.0123	0.0253	0.0679	0.0248	0.0248	0.0248	0.0061	0.0185	0	0.0124	0	0.0314	0	0	0.0253	0	0	0.0061	0	0	0	0	0	0.0314	0	0	0	0	0.0061	0	0
Signaling-by-Hippo	0	0	0.0144	0	0	0	0.0144	0	0	0	0	0	0	0	0	0.0143	0	0	0.0144	0	0	0	0	0	0	0.0072	0	0	0	0	0	0	0	0.0143
Signaling-by-Rho-GTPases	0.0106	0.0137	0.0045	0.0245	0.0137	0.0289	0.0614	0.0076	0.0076	0.0076	0.0252	0.0091	0.0046	0.0413	0.0198	0.028	0	0.0137	0.0046	0	0	0.006	0	0	0.0078	0.0109	0.0061	0	0.0061	0	0.003	0	0	0.0045
Signaling-by-MST1	0	0	0	0.1	0.1429	0	0.1	0	0	0	0	0	0	0	0	0	0	0	0	0	0	0	0	0	0	0	0	0	0	0	0	0	0	0
mTOR-signalling	0	0	0	0.029	0	0	0	0.0116	0.0116	0	0	0	0	0	0	0	0	0	0	0	0	0	0	0	0	0	0	0	0	0	0	0	0	0

## Sheet: k1_perms
	Signaling-by-EGFR	Signaling-by-ERBB2	Signaling-by-ERBB4	PI3K-AKT-Signaling	Signaling-by-MET	Signaling-by-FGFR	ERK1-ERK2-pathway	Signaling-by-Type-1-Insulin-like-Growth-Factor-1-Receptor-(IGF1R)	Signaling-by-Insulin-receptor	Integrin-signaling	Signaling-by-GPCR	DAG-and-IP3-signaling	Signaling-by-PDGF	Signaling-by-VEGF	Signaling-by-NTRKs	Signaling-by-WNT	TNF-signaling	Signaling-by-PTK6	Signaling-by-TGF-beta-Receptor-Complex	TRAIL-signaling	FasL--CD95L-signaling	Signaling-by-NOTCH	Signaling-by-BMP	Signaling-by-Activin	MAPK6-MAPK4-signaling	p75-NTR-receptor-mediated-signalling	Signaling-by-SCF-KIT	Signaling-by-Hedgehog	Signaling-by-Nuclear-Receptors	Signaling-by-Leptin	Signaling-by-Hippo	Signaling-by-Rho-GTPases	Signaling-by-MST1	mTOR-signalling
Signaling-by-EGFR	1	0.001	0.348	0.048	0.018	0	0	0.788	0.017	0.03	1	1	0.195	1	0.603	1	1	0.971	0.999	1	1	0.999	1	1	1	1	0.402	0.999	1	0.457	1	0.999	1	1
Signaling-by-ERBB2	0	1	0.006	0	0.021	0.004	0	0.816	0.022	0.029	0.987	0.259	0.785	0.32	0.84	1	1	0	0.993	1	1	0.987	1	1	1	0.999	0.917	1	1	1	1	0.997	1	1
Signaling-by-ERBB4	0	0.001	1	0.713	0.593	0.025	0	0.751	0.007	0.036	1	0.683	0.877	1	0.823	1	0.859	0.993	1	1	1	0.011	1	1	1	0.225	0.877	0.976	0.012	1	0.048	0.998	1	1
PI3K-AKT-Signaling	0.003	0.043	0.521	1	0	0	0.333	0.515	0	0.989	1	0.897	0.112	0.996	1	0.99	0.999	0.994	1	1	1	1	0.991	1	1	0.984	0.049	0.991	1	0.567	0.999	1	1	0.004
Signaling-by-MET	0	0.03	0.9	0.082	1	0	0	0.754	0.962	0.057	1	1	0.867	0.938	0.887	1	1	0.562	1	1	0.463	1	1	1	0.991	1	0.56	1	1	0.047	1	0.997	0.288	1
Signaling-by-FGFR	0	0.789	0.991	0.94	0.255	1	0	0.424	0.902	0.947	1	1	0.589	1	0.044	1	1	0.999	1	1	1	1	1	1	1	1	0.628	1	1	0.672	1	1	1	1
ERK1-ERK2-pathway	0.005	0.001	0.428	0.762	0.004	0	1	0.921	0.348	0	1	0.002	0.021	1	0.964	0.989	1	0.858	1	1	1	1	0.981	1	1	1	0.012	1	1	0.661	0.995	1	1	0.993
Signaling-by-Type-1-Insulin-like-Growth-Factor-1-Receptor-(IGF1R)	0.28	0.232	0.766	0.008	0.226	0	0	1	0.012	0.449	0.998	1	0.662	0.729	0.36	1	1	0.968	1	1	1	1	1	1	1	1	0.662	1	1	1	1	1	1	0.507
Signaling-by-Insulin-receptor	0.129	0.073	0.418	0.012	0.306	0	0	0.071	1	0.039	0.998	1	0.716	0.844	0.463	1	1	0.986	1	1	1	1	1	1	1	1	0.747	1	1	1	1	0.998	1	0.585
Integrin-signaling	0.026	0.009	0.264	0.992	0.008	0.221	0	0.056	0.001	1	0.961	0.669	0.061	0.005	0.506	1	1	0.293	1	1	1	1	1	1	1	1	0.355	1	1	1	1	0.999	1	0.557
Signaling-by-GPCR	0.889	0.918	0.996	0.941	0.995	0.883	0.026	0.575	0.918	0.813	1	1	1	0.788	0.959	1	1	0.998	1	1	1	1	1	1	0.998	1	0.451	1	1	1	1	0.997	1	0.997
DAG-and-IP3-signaling	1	1	1	1	1	1	0.969	1	1	1	0.009	1	1	0.869	1	0.476	1	1	1	1	1	0.908	1	1	0.416	1	0.571	1	1	1	1	0.943	1	1
Signaling-by-PDGF	0.294	0.174	0.948	0.693	0.05	0	0	0.481	0.787	0.37	1	1	1	0.923	0.266	1	1	0.331	0.993	1	1	0.995	1	1	1	1	0.466	1	1	0.005	1	1	1	1
Signaling-by-VEGF	0.928	0.469	0.997	0.032	0.996	0.982	1	0.69	0.828	0.278	0.39	0	0.622	1	0.984	0.999	1	0.247	1	1	1	1	1	1	0.579	1	0.918	1	1	1	1	0	1	0.953
Signaling-by-NTRKs	0.28	0.371	0.953	0.172	0.022	0	0	0.364	0.047	0.151	1	0.889	0.539	0.823	1	1	1	0.947	1	1	1	1	1	1	1	0.999	0.735	1	0.999	0	1	0.999	1	0.951
Signaling-by-WNT	1	0.999	0.997	1	0.999	1	1	1	1	1	0.996	0.026	1	1	1	1	0.998	1	0.861	1	1	0.993	1	1	0.956	1	1	0.119	0.516	1	0.928	1	1	1
TNF-signaling	1	1	0.657	1	1	1	1	1	1	1	1	1	1	1	1	0.997	1	1	1	0.008	0.002	1	1	1	1	0.628	1	0.988	1	1	1	1	1	1
Signaling-by-PTK6	0.012	0.015	0.195	0.944	0.449	0.992	0.683	1	1	0.38	1	1	0.873	0.102	0.989	1	1	1	0.997	1	0.171	0.999	1	1	0.988	1	0.98	1	1	0.021	1	0.725	1	1
Signaling-by-TGF-beta-Receptor-Complex	0.461	0.981	1	1	0.999	0.997	1	1	1	1	1	1	0.277	1	1	0.833	1	0.883	1	1	1	0.343	0.192	0.548	0.9	1	0.996	1	0.948	1	0.168	1	1	1
TRAIL-signaling	1	1	1	1	1	1	1	1	1	1	1	1	1	1	1	1	0.002	1	1	1	0	1	1	1	1	1	1	1	1	1	1	1	1	1
FasL--CD95L-signaling	1	1	1	1	1	1	1	1	1	1	1	1	1	1	1	1	0.002	1	1	0	1	1	1	1	1	1	1	1	1	1	1	1	1	1
Signaling-by-NOTCH	0	0.995	0.825	1	1	1	1	1	1	1	1	0.667	0.314	1	1	1	1	1	0.951	1	1	1	1	1	0.992	0.504	1	0.844	0.742	1	0.95	1	1	1
Signaling-by-BMP	1	1	1	1	1	1	1	1	1	1	1	1	1	1	1	0.249	1	1	0	1	1	1	1	0	1	1	1	0.014	1	1	1	1	1	1
Signaling-by-Activin	1	0.533	1	0.952	1	1	1	1	1	1	1	1	1	1	1	0.892	1	1	0	1	1	1	0.001	1	1	1	1	0.7	1	1	1	1	1	1
MAPK6-MAPK4-signaling	1	1	0.854	0.913	0.811	1	1	1	1	1	1	0.251	1	0.35	0.99	0.283	1	0.934	0.544	1	1	0.784	0.705	1	1	0.85	1	0.376	0.95	1	1	0.002	1	1
p75-NTR-receptor-mediated-signalling	0.992	0.966	0.593	1	0.986	1	1	0.963	0.976	0.919	0.999	1	0.989	0.994	0.952	1	0.886	0.981	1	1	1	0.171	1	1	0.97	1	0.941	0.998	1	1	0.05	0.997	1	1
Signaling-by-SCF-KIT	0.016	0.589	0.931	0.698	0.162	0.003	0	0.791	0.738	0.565	0.993	0.815	0.592	0.177	0.611	1	1	0.523	0.998	1	0.402	1	1	1	0.997	1	1	1	1	0.006	1	0.899	1	1
Signaling-by-Hedgehog	1	1	0.985	1	1	1	1	1	1	1	1	1	1	1	1	0.022	1	0.996	0.867	1	1	0.64	1	1	1	0.978	1	1	1	1	1	1	1	1
Signaling-by-Nuclear-Receptors	1	1	0.994	1	1	1	1	1	1	1	1	1	1	1	1	0.997	1	1	0.945	1	1	0.847	1	1	0.947	0.998	1	1	1	1	1	0.999	1	1
Signaling-by-Leptin	0.333	0.898	0.855	0.98	0.353	0.102	0.859	0.08	0.153	0.664	0.932	1	0.478	1	0.423	1	1	0.446	1	1	0.171	1	1	1	1	1	0.106	1	1	1	1	0.977	1	1
Signaling-by-Hippo	1	1	0.532	1	1	1	0.983	1	1	1	1	1	1	1	1	0.957	1	1	0.824	1	1	1	1	1	1	0.891	1	1	1	1	1	1	1	0.267
Signaling-by-Rho-GTPases	0.87	0.612	0.995	0.999	0.77	0.645	0.002	0.679	0.847	0.426	0.942	0.027	0.976	0.001	0.804	0.689	1	0.801	1	1	1	1	1	1	0.902	0.864	0.902	1	0.999	1	0.887	1	1	0.915
Signaling-by-MST1	1	1	1	0.161	0.006	1	0.136	1	1	1	1	1	1	1	1	1	1	1	1	1	1	1	1	1	1	1	1	1	1	1	1	1	1	1
mTOR-signalling	1	1	1	0.934	1	1	1	0.43	0.546	1	1	1	1	1	1	1	1	1	1	1	1	1	1	1	1	1	1	1	1	1	1	1	1	1

## Sheet: k2_scores
	Signaling-by-EGFR	Signaling-by-ERBB2	Signaling-by-ERBB4	PI3K-AKT-Signaling	Signaling-by-MET	Signaling-by-FGFR	ERK1-ERK2-pathway	Signaling-by-Type-1-Insulin-like-Growth-Factor-1-Receptor-(IGF1R)	Signaling-by-Insulin-receptor	Integrin-signaling	Signaling-by-GPCR	DAG-and-IP3-signaling	Signaling-by-PDGF	Signaling-by-VEGF	Signaling-by-NTRKs	Signaling-by-WNT	TNF-signaling	Signaling-by-PTK6	Signaling-by-TGF-beta-Receptor-Complex	TRAIL-signaling	FasL--CD95L-signaling	Signaling-by-NOTCH	Signaling-by-BMP	Signaling-by-Activin	MAPK6-MAPK4-signaling	p75-NTR-receptor-mediated-signalling	Signaling-by-SCF-KIT	Signaling-by-Hedgehog	Signaling-by-Nuclear-Receptors	Signaling-by-Leptin	Signaling-by-Hippo	Signaling-by-Rho-GTPases	Signaling-by-MST1	mTOR-signalling
Signaling-by-EGFR	0	0.0389	0.012	0.067	0.0442	0.1159	0.1292	0.0069	0.0416	0.0183	0.0115	0	0.0162	0.0114	0.0257	0.0047	0	0.0165	0.007	0	0	0.0071	0.0023	0	0	0	0.0185	0.0258	0	0.0136	0	0.0137	0	0
Signaling-by-ERBB2	0.0552	0	0.0204	0.1095	0.0364	0.0544	0.0967	0.0059	0.0352	0.0174	0.0314	0.0135	0.0079	0.0431	0.0158	0.0179	0	0.0896	0.004	0	0	0.0099	0	0	0	0.002	0.0098	0	0	0.0077	0	0.0195	0	0
Signaling-by-ERBB4	0.0732	0.0409	0	0.0455	0.0125	0.0524	0.1218	0.0072	0.0435	0.0167	0.0097	0.0024	0.0072	0.0048	0.0193	0.0098	0.0148	0.005	0.0049	0	0	0.0721	0.0024	0	0.0025	0.047	0.0096	0.0346	0.073	0.0024	0.0119	0.0072	0	0
PI3K-AKT-Signaling	0.0275	0.0185	0.0142	0	0.0308	0.057	0.051	0.0075	0.0192	0.0033	0.0099	0.0016	0.0123	0.0149	0.0107	0.0308	0.005	0.0075	0.0074	0	0.0008	0.0117	0.0008	0	0.005	0.0083	0.0214	0.0157	0.0049	0.0033	0.0016	0.0132	0	0.0166
Signaling-by-MET	0.0696	0.0325	0.0068	0.0668	0	0.0718	0.0859	0.0066	0.0116	0.0183	0.005	0.0016	0.01	0.0299	0.0168	0.0118	0	0.0274	0.005	0	0.0049	0.0067	0	0	0.0084	0	0.0117	0.0017	0	0.0231	0	0.0182	0.0033	0
Signaling-by-FGFR	0.0559	0.0111	0.0037	0.0323	0.0222	0	0.087	0.0075	0.0131	0.0053	0.0054	0	0.0234	0.0036	0.0657	0	0	0.0128	0.0055	0	0	0.0054	0	0	0	0	0.0144	0	0.0036	0.0106	0	0.0018	0	0
ERK1-ERK2-pathway	0.0281	0.0193	0.0111	0.0484	0.0272	0.0611	0	0.002	0.0142	0.012	0.0161	0.0088	0.0139	0.0098	0.0149	0.034	0	0.0392	0.003	0	0.001	0.004	0.001	0	0	0.003	0.0257	0.017	0.0039	0.0069	0.001	0.0059	0	0.0059
Signaling-by-Type-1-Insulin-like-Growth-Factor-1-Receptor-(IGF1R)	0.0271	0.0233	0.0077	0.1046	0.0233	0.1561	0.1603	0	0.0548	0.0114	0.0117	0	0.0116	0.0268	0.0312	0	0	0.0076	0	0	0	0	0	0	0	0	0.0154	0	0	0	0	0	0	0.0075
Signaling-by-Insulin-receptor	0.0332	0.0295	0.0147	0.1036	0.0221	0.1554	0.2097	0.0086	0	0.0218	0.0258	0	0.011	0.0255	0.0297	0	0	0.0072	0	0	0	0	0	0	0	0	0.0147	0	0	0	0	0.0072	0	0.0072
Integrin-signaling	0.0352	0.0434	0.0162	0.0189	0.0356	0.0431	0.1408	0.027	0.0625	0	0.0217	0.0027	0.0218	0.0926	0.0272	0.0027	0	0.0973	0	0	0	0	0	0	0	0	0.0189	0	0	0.0027	0	0.0027	0	0.0161
Signaling-by-GPCR	0.0145	0.0072	0.0026	0.0323	0.0059	0.0204	0.032	0.0053	0.0072	0.0046	0	0.0007	0.002	0.0159	0.0092	0.0079	0	0.0059	0.0013	0	0	0.0046	0	0	0.0033	0.0033	0.0105	0.0013	0.002	0.0033	0	0.0126	0	0.002
DAG-and-IP3-signaling	0	0.0046	0.0046	0.0092	0	0.0092	0.0138	0	0	0	0.1263	0	0	0.0239	0	0.0326	0	0.0046	0.0046	0	0	0.0092	0	0	0.0092	0	0.0092	0	0.0137	0	0	0.0092	0	0
Signaling-by-PDGF	0.024	0.0192	0.0032	0.0449	0.0498	0.1216	0.0979	0.0096	0.0128	0.0111	0.0032	0	0	0.0176	0.0564	0.0016	0	0.0604	0.0063	0	0.0016	0.0063	0	0	0	0	0.0128	0	0	0.0253	0	0.0016	0	0
Signaling-by-VEGF	0.0249	0.0282	0.0046	0.0728	0.0109	0.028	0.0233	0.0078	0.0078	0.0156	0.0429	0.011	0.0078	0	0.0095	0.0156	0	0.0582	0	0	0	0.0077	0	0	0.011	0.0016	0.0063	0	0	0	0	0.0763	0	0.0093
Signaling-by-NTRKs	0.0336	0.0134	0.0053	0.0495	0.0363	0.1011	0.0949	0.008	0.0267	0.0106	0.0135	0.0013	0.0174	0.0243	0	0.0013	0	0.012	0.0013	0	0.0013	0.0066	0	0	0.0053	0.0133	0.0107	0	0.0053	0.0238	0	0.0226	0	0.0079
Signaling-by-WNT	0	0.004	0.002	0.0224	0.005	0.001	0.0152	0.001	0.001	0.001	0.0573	0.008	0.002	0.009	0.002	0	0.007	0.004	0.0122	0	0	0.0203	0	0	0.0051	0.004	0.002	0.0245	0.0211	0.002	0.003	0.005	0	0
TNF-signaling	0	0	0.0187	0.0075	0	0	0	0	0	0	0	0	0	0	0	0.0262	0	0	0	0.0107	0.0107	0	0.0035	0	0	0.0113	0	0.0373	0.0035	0.0035	0	0	0	0
Signaling-by-PTK6	0.0561	0.0275	0.0221	0.0368	0.0521	0.0121	0.0494	0	0	0.0117	0.0071	0.0023	0.0071	0.0456	0.0118	0.0024	0	0	0.0073	0	0.007	0.0097	0	0	0.0097	0	0.0024	0	0	0.0307	0	0.0449	0	0
Signaling-by-TGF-beta-Receptor-Complex	0.0192	0.0053	0	0.0105	0.0017	0.0105	0.0052	0	0	0	0.0034	0	0.0102	0.0051	0.0017	0.0318	0	0.0105	0	0	0	0.0357	0.0052	0.0017	0.007	0.0035	0.0017	0	0.0258	0.0017	0.0102	0.012	0	0
TRAIL-signaling	0	0	0	0	0	0	0	0	0	0	0	0	0	0	0	0	0.1765	0	0	0	0.06	0	0	0	0	0	0	0	0	0	0	0	0	0
FasL--CD95L-signaling	0	0	0	0	0	0	0	0	0	0	0	0	0	0	0	0	0.1875	0	0	0.0638	0	0	0	0	0	0	0	0	0	0	0	0	0	0
Signaling-by-NOTCH	0.0394	0.0042	0.0198	0.0128	0.0028	0.0028	0.0113	0.0014	0.0014	0.0014	0.0055	0.0028	0.011	0.0041	0.0028	0.0099	0	0.0028	0.0171	0	0	0	0.0014	0.0014	0.0056	0.0254	0.0014	0.0241	0.0251	0.0014	0.0014	0.0014	0	0
Signaling-by-BMP	0	0	0	0	0	0	0	0	0	0	0	0	0	0	0	0.0482	0	0	0.425	0	0	0	0	0.0595	0	0	0	0.0482	0	0	0	0	0	0
Signaling-by-Activin	0	0.0217	0	0.0109	0	0	0	0	0	0	0	0	0	0	0	0.0435	0	0	0.5854	0	0	0.0217	0.0444	0	0.0109	0	0	0.0109	0.0109	0	0	0	0	0
MAPK6-MAPK4-signaling	0	0	0.005	0.0457	0.0126	0	0.0101	0	0	0	0.0097	0.0048	0	0.0299	0.0048	0.0662	0	0.0075	0.0201	0	0.0024	0.0227	0.0024	0	0	0.0125	0	0.0427	0.0147	0.0024	0	0.068	0	0
p75-NTR-receptor-mediated-signalling	0.0093	0.0131	0.028	0.0094	0.0112	0.0186	0.0615	0.0073	0.0073	0.0018	0.0205	0	0.0054	0.0109	0.0238	0.0093	0.0112	0.0093	0.0075	0	0	0.045	0.0018	0	0.0056	0	0.0091	0.0186	0.0036	0	0.0128	0.0263	0	0
Signaling-by-SCF-KIT	0.0448	0.0143	0.0053	0.061	0.0396	0.0771	0.1041	0.0054	0.0286	0.016	0.0216	0.0018	0.009	0.0644	0.0197	0.0053	0	0.0214	0.0053	0	0.0053	0	0	0	0.0088	0	0	0	0	0.0284	0.0018	0.0286	0	0
Signaling-by-Hedgehog	0.0024	0	0.0024	0.0284	0.0094	0	0.0095	0	0	0	0.0252	0	0	0	0	0.0825	0	0.0047	0.0094	0	0	0.0215	0	0	0	0.0071	0	0	0	0	0	0.0023	0	0
Signaling-by-Nuclear-Receptors	0	0.0016	0.0017	0.0132	0	0.0016	0.0065	0	0	0.0016	0.0196	0.0033	0.0016	0.0033	0.0065	0.0167	0	0.0016	0.0132	0	0	0.0381	0	0	0.0099	0.0016	0	0	0	0.0033	0	0.0099	0	0
Signaling-by-Leptin	0.0459	0.0141	0.0106	0.0317	0.0789	0.0707	0.0567	0.0213	0.0496	0.007	0.0283	0	0.0142	0.0035	0.0321	0	0	0.0215	0.0035	0	0.0106	0	0	0	0	0	0.0464	0	0	0	0	0.007	0	0
Signaling-by-Hippo	0	0	0.0118	0	0	0	0.0355	0	0	0	0	0	0	0	0	0.0176	0	0	0.0237	0	0	0	0	0	0	0.006	0	0	0	0	0	0	0	0.0353
Signaling-by-Rho-GTPases	0.0104	0.0135	0.0041	0.0418	0.0145	0.026	0.0502	0.0083	0.0124	0.0104	0.0244	0.0083	0.0041	0.0556	0.0187	0.0379	0	0.0364	0.0041	0	0	0.0052	0	0	0.0053	0.0137	0.0073	0	0.0052	0.0021	0.0021	0	0	0.0093
Signaling-by-MST1	0	0	0	0.1538	0.4	0	0.1538	0	0	0	0	0	0	0	0	0	0	0	0	0	0	0	0	0	0	0	0	0	0	0	0	0	0	0
mTOR-signalling	0	0	0	0.0235	0	0	0	0.0098	0.0098	0	0	0	0	0	0	0	0	0	0	0	0	0	0	0	0	0	0	0	0	0	0	0.0098	0	0

## Sheet: k2_perms
	Signaling-by-EGFR	Signaling-by-ERBB2	Signaling-by-ERBB4	PI3K-AKT-Signaling	Signaling-by-MET	Signaling-by-FGFR	ERK1-ERK2-pathway	Signaling-by-Type-1-Insulin-like-Growth-Factor-1-Receptor-(IGF1R)	Signaling-by-Insulin-receptor	Integrin-signaling	Signaling-by-GPCR	DAG-and-IP3-signaling	Signaling-by-PDGF	Signaling-by-VEGF	Signaling-by-NTRKs	Signaling-by-WNT	TNF-signaling	Signaling-by-PTK6	Signaling-by-TGF-beta-Receptor-Complex	TRAIL-signaling	FasL--CD95L-signaling	Signaling-by-NOTCH	Signaling-by-BMP	Signaling-by-Activin	MAPK6-MAPK4-signaling	p75-NTR-receptor-mediated-signalling	Signaling-by-SCF-KIT	Signaling-by-Hedgehog	Signaling-by-Nuclear-Receptors	Signaling-by-Leptin	Signaling-by-Hippo	Signaling-by-Rho-GTPases	Signaling-by-MST1	mTOR-signalling
Signaling-by-EGFR	1	0	0.615	0.334	0.001	0	0	0.848	0	0.021	1	1	0.217	0.997	0.661	1	1	0.769	1	1	1	1	0.928	1	1	1	0.157	0.486	1	0.017	1	1	1	1
Signaling-by-ERBB2	0	1	0.038	0	0.001	0.034	0	0.85	0	0.018	0.952	0.003	0.844	0.111	0.956	0.995	1	0	0.999	1	1	0.998	1	1	1	1	0.773	1	1	0.271	1	0.995	1	1
Signaling-by-ERBB4	0	0	1	0.854	0.89	0.075	0	0.81	0	0.046	1	0.868	0.907	1	0.874	1	0.408	0.997	1	1	1	0.015	0.896	1	0.997	0.003	0.789	0.189	0.001	0.87	0.152	1	1	1
PI3K-AKT-Signaling	0	0.006	0.129	1	0	0	0.006	0.228	0	1	1	0.988	0.294	1	1	0.879	0.999	1	1	1	0.736	1	1	1	1	0.997	0	0.928	1	0.895	0.998	1	1	0
Signaling-by-MET	0	0	0.951	0.27	1	0	0	0.841	0.614	0.004	1	0.953	0.677	0.581	0.949	1	1	0.255	1	1	0.032	1	1	1	0.964	1	0.567	1	1	0	1	0.997	0.047	1
Signaling-by-FGFR	0	0.878	0.999	0.98	0.151	1	0	0.313	0.044	0.957	1	1	0	1	0	1	1	0.951	1	1	1	1	1	1	1	1	0.286	1	1	0.011	1	1	1	1
ERK1-ERK2-pathway	0	0.005	0.481	0.423	0	0	1	0.996	0.004	0.001	1	0.019	0.129	1	0.991	0.809	1	0	1	1	0.709	1	0.998	1	1	1	0	0.885	1	0.106	1	1	1	0.952
Signaling-by-Type-1-Insulin-like-Growth-Factor-1-Receptor-(IGF1R)	0.181	0.218	0.927	0.023	0.4	0	0	1	0	0.331	1	1	0.582	0.691	0.418	1	1	0.982	1	1	1	1	1	1	1	1	0.356	1	1	1	1	1	1	0.732
Signaling-by-Insulin-receptor	0.043	0.055	0.574	0.011	0.487	0	0	0.06	1	0.004	0.968	1	0.638	0.791	0.468	1	1	0.991	1	1	1	1	1	1	1	1	0.387	1	1	1	1	0.999	1	0.769
Integrin-signaling	0.077	0.008	0.504	0.999	0.08	0.379	0	0.014	0	1	0.99	0.818	0.113	0.001	0.592	1	1	0	1	1	1	1	1	1	1	1	0.229	1	1	0.822	1	1	1	0.158
Signaling-by-GPCR	0.116	0.958	1	0.77	1	0.797	0.319	0.725	0.636	0.76	1	0.12	1	0.77	0.989	1	1	0.999	1	1	1	1	1	1	1	1	0.074	1	1	0.58	1	0.997	1	0.996
DAG-and-IP3-signaling	1	0.957	0.934	0.999	1	0.986	0.99	1	1	1	0.077	1	1	0.713	1	0.713	1	0.976	0.982	1	1	0.97	1	1	0.847	1	0.709	1	0.887	1	1	0.985	1	1
Signaling-by-PDGF	0.256	0.402	0.995	0.844	0	0	0	0.551	0.505	0.26	1	1	1	0.932	0.038	1	1	0.001	0.999	1	0.578	1	1	1	1	1	0.474	1	1	0	1	1	1	1
Signaling-by-VEGF	0.101	0.012	0.998	0.07	0.989	0.905	1	0.828	0.933	0.02	0.74	0.002	0.91	1	0.999	1	1	0	1	1	1	1	1	1	0.909	1	0.973	1	1	1	1	0	1	0.643
Signaling-by-NTRKs	0.001	0.764	0.998	0.768	0	0	0	0.694	0	0.266	1	0.963	0.064	0.724	1	1	1	0.974	1	1	0.566	1	1	1	1	0.974	0.662	1	1	0	1	0.992	1	0.796
Signaling-by-WNT	1	1	1	1	1	1	1	1	1	0.999	0.87	0.036	1	1	1	1	0.916	1	0.991	1	1	0.798	1	1	0.998	1	1	0.21	0.434	0.964	0.974	1	1	1
TNF-signaling	1	1	0.147	1	1	1	1	1	1	1	1	1	1	1	1	0.879	1	1	1	0	0	1	0.788	1	1	0.873	1	0.071	1	0.732	1	1	1	1
Signaling-by-PTK6	0	0.012	0.052	0.972	0	1	0.507	1	1	0.255	1	0.923	0.928	0.063	0.995	1	1	1	0.999	1	0.002	1	1	1	0.911	1	0.999	1	1	0	1	0.37	1	1
Signaling-by-TGF-beta-Receptor-Complex	0.34	0.997	1	1	1	1	1	1	1	1	1	1	0.783	1	1	0.801	1	0.96	1	1	1	0.24	0.53	0.778	0.99	1	1	1	0.444	0.973	0.171	1	1	1
TRAIL-signaling	1	1	1	1	1	1	1	1	1	1	1	1	1	1	1	1	0.001	1	1	1	0	1	1	1	1	1	1	1	1	1	1	1	1	1
FasL--CD95L-signaling	1	1	1	1	1	1	1	1	1	1	1	1	1	1	1	1	0	1	1	0	1	1	1	1	1	1	1	1	1	1	1	1	1	1
Signaling-by-NOTCH	0	1	0.011	1	1	1	1	0.999	1	0.999	1	0.853	0.575	1	1	1	1	1	0.774	1	1	1	0.988	0.951	0.99	0.037	1	0.179	0.553	0.968	0.997	1	1	1
Signaling-by-BMP	1	1	1	1	1	1	1	1	1	1	1	1	1	1	1	0.439	1	1	0	1	1	1	1	0	1	1	1	0.121	1	1	1	1	1	1
Signaling-by-Activin	1	0.4	1	0.995	1	1	1	1	1	1	1	1	1	1	1	0.493	1	1	0	1	1	0.769	0	1	0.781	1	1	0.867	0.906	1	1	1	1	1
MAPK6-MAPK4-signaling	1	1	0.986	0.882	0.919	1	1	1	1	1	1	0.65	1	0.58	1	0.09	1	0.992	0.831	1	0.303	0.829	0.911	1	1	0.924	1	0.03	0.956	0.891	1	0.015	1	1
p75-NTR-receptor-mediated-signalling	0.951	0.78	0.003	1	0.961	0.991	0.124	0.878	0.951	0.991	0.999	1	0.982	0.998	0.751	1	0.674	0.979	1	1	1	0.13	0.962	1	0.994	1	0.891	0.803	1	1	0.071	0.928	1	1
Signaling-by-SCF-KIT	0	0.757	0.983	0.512	0.018	0.005	0	0.888	0.005	0.087	0.996	0.938	0.765	0.008	0.838	1	1	0.611	0.999	1	0.06	1	1	1	0.96	1	1	1	1	0	0.974	0.883	1	1
Signaling-by-Hedgehog	1	1	0.999	0.996	0.974	1	1	1	1	1	0.987	1	1	1	1	0.001	1	0.999	0.992	1	1	0.753	1	1	1	0.99	1	1	1	1	1	1	1	1
Signaling-by-Nuclear-Receptors	1	1	1	1	1	1	1	1	1	0.999	0.999	0.775	1	1	1	0.995	1	1	0.972	1	1	0.138	1	1	0.907	1	1	1	1	0.76	1	1	1	1
Signaling-by-Leptin	0.034	0.715	0.753	0.922	0	0.047	0.47	0.116	0.001	0.641	0.881	1	0.489	0.996	0.42	1	1	0.567	0.994	1	0.007	1	1	1	1	1	0.008	1	1	1	1	0.993	1	1
Signaling-by-Hippo	1	1	0.744	1	1	1	0.894	1	1	1	1	1	1	1	1	0.969	1	1	0.659	1	1	1	1	1	1	0.977	1	1	1	1	1	1	1	0.002
Signaling-by-Rho-GTPases	0.961	0.694	1	0.916	0.824	0.821	0.081	0.65	0.336	0.094	0.979	0.021	0.999	0	0.899	0.374	1	0.001	1	1	1	1	1	1	0.998	0.766	0.897	1	1	0.947	0.988	1	1	0.418
Signaling-by-MST1	1	1	1	0.058	0	1	0.016	1	1	1	1	1	1	1	1	1	1	1	1	1	1	1	1	1	1	1	1	1	1	1	1	1	1	1
mTOR-signalling	1	1	1	0.997	1	1	1	0.61	0.766	1	1	1	1	1	1	1	1	1	1	1	1	1	1	1	1	1	1	1	1	1	1	1	1	1

## Sheet: k3_scores
	Signaling-by-EGFR	Signaling-by-ERBB2	Signaling-by-ERBB4	PI3K-AKT-Signaling	Signaling-by-MET	Signaling-by-FGFR	ERK1-ERK2-pathway	Signaling-by-Type-1-Insulin-like-Growth-Factor-1-Receptor-(IGF1R)	Signaling-by-Insulin-receptor	Integrin-signaling	Signaling-by-GPCR	DAG-and-IP3-signaling	Signaling-by-PDGF	Signaling-by-VEGF	Signaling-by-NTRKs	Signaling-by-WNT	TNF-signaling	Signaling-by-PTK6	Signaling-by-TGF-beta-Receptor-Complex	TRAIL-signaling	FasL--CD95L-signaling	Signaling-by-NOTCH	Signaling-by-BMP	Signaling-by-Activin	MAPK6-MAPK4-signaling	p75-NTR-receptor-mediated-signalling	Signaling-by-SCF-KIT	Signaling-by-Hedgehog	Signaling-by-Nuclear-Receptors	Signaling-by-Leptin	Signaling-by-Hippo	Signaling-by-Rho-GTPases	Signaling-by-MST1	mTOR-signalling
Signaling-by-EGFR	0	0.0316	0.0098	0.0585	0.0378	0.0963	0.115	0.0076	0.0398	0.0206	0.0133	0	0.0152	0.0244	0.0229	0.0057	0	0.0193	0.0077	0	0.0019	0.0058	0.0019	0	0	0	0.017	0.023	0	0.0112	0	0.015	0	0
Signaling-by-ERBB2	0.063	0	0.0166	0.1003	0.0361	0.0525	0.0817	0.0064	0.0336	0.0206	0.0256	0.0111	0.0096	0.0513	0.0177	0.0194	0	0.0777	0.0049	0	0.0016	0.0113	0	0	0.0016	0.0032	0.0128	0	0	0.0063	0	0.0271	0	0
Signaling-by-ERBB4	0.0783	0.0336	0	0.0528	0.0136	0.0659	0.0982	0.0075	0.0397	0.0188	0.0095	0.0019	0.0075	0.0037	0.0189	0.0134	0.0115	0.0078	0.0058	0	0	0.087	0.0019	0	0.0038	0.052	0.0113	0.0308	0.0646	0.0037	0.0094	0.0112	0	0
PI3K-AKT-Signaling	0.0271	0.0163	0.0116	0	0.0271	0.0478	0.0505	0.0065	0.0175	0.0057	0.0109	0.0013	0.0115	0.0167	0.0102	0.0278	0.0083	0.0097	0.0064	0	0.0019	0.011	0.0006	0	0.0064	0.0084	0.0205	0.0154	0.0045	0.0038	0.0013	0.0192	0	0.0129
Signaling-by-MET	0.0539	0.0389	0.0064	0.061	0	0.0558	0.0729	0.0063	0.0127	0.0216	0.0063	0.0013	0.0102	0.033	0.0167	0.0115	0	0.0545	0.0064	0	0.005	0.0064	0	0	0.0154	0.0013	0.0115	0.0026	0	0.0215	0	0.0417	0.005	0
Signaling-by-FGFR	0.0579	0.0103	0.0044	0.0491	0.0192	0	0.073	0.0074	0.0149	0.0057	0.0072	0.0029	0.0217	0.0043	0.0643	0	0	0.0132	0.0073	0	0.0014	0.0058	0	0	0	0	0.013	0	0.0072	0.0086	0	0.0014	0	0
ERK1-ERK2-pathway	0.0328	0.017	0.0093	0.0613	0.027	0.0587	0	0.0017	0.0144	0.0142	0.0144	0.0074	0.0117	0.0149	0.015	0.0302	0	0.0404	0.0033	0	0.0025	0.0042	0.0008	0	0.0008	0.0033	0.0241	0.0176	0.005	0.0066	0.0008	0.0083	0	0.0083
Signaling-by-Type-1-Insulin-like-Growth-Factor-1-Receptor-(IGF1R)	0.0382	0.0244	0.0103	0.0967	0.0243	0.1573	0.1461	0	0.0723	0.0137	0.0105	0	0.0139	0.0241	0.0385	0	0	0.0136	0.0034	0	0	0	0	0	0	0	0.0208	0	0	0	0	0	0	0.0068
Signaling-by-Insulin-receptor	0.0397	0.0265	0.0132	0.0957	0.0231	0.156	0.1935	0.0076	0	0.0294	0.0232	0	0.0132	0.0229	0.0333	0	0	0.0129	0.0032	0	0	0	0	0	0	0	0.0198	0	0	0	0	0.0065	0	0.0065
Integrin-signaling	0.0329	0.0431	0.0123	0.0307	0.0373	0.0593	0.1099	0.0225	0.0535	0	0.0165	0.002	0.0206	0.0969	0.0247	0.002	0	0.1025	0.0041	0	0	0.002	0	0	0.002	0.0041	0.0225	0	0	0.0081	0	0.0082	0	0.0204
Signaling-by-GPCR	0.0192	0.0096	0.0028	0.0305	0.0062	0.0209	0.0291	0.0056	0.0107	0.0051	0	0.0006	0.0023	0.0187	0.0102	0.0091	0	0.0068	0.0022	0	0.0006	0.0045	0	0	0.0039	0.004	0.0141	0.0028	0.0028	0.0028	0	0.0188	0	0.0017
DAG-and-IP3-signaling	0	0.0032	0.0032	0.0097	0	0.0097	0.0161	0	0	0	0.0922	0	0	0.0299	0	0.0293	0	0.0032	0.0032	0	0	0.0097	0	0	0.0065	0	0.0387	0	0.0161	0	0	0.0097	0	0
Signaling-by-PDGF	0.0286	0.0199	0.0037	0.0448	0.0411	0.1045	0.0873	0.0087	0.0124	0.0124	0.005	0	0	0.0174	0.0537	0.0012	0	0.0594	0.0123	0	0.0037	0.0062	0	0	0.0025	0.0012	0.0137	0.0012	0	0.0246	0	0.0074	0	0
Signaling-by-VEGF	0.0342	0.0331	0.0039	0.068	0.0132	0.0236	0.0289	0.0066	0.0066	0.0171	0.0402	0.0093	0.0066	0	0.0107	0.0145	0	0.061	0	0	0	0.0078	0	0	0.0093	0.0026	0.0211	0	0	0.0039	0	0.079	0	0.0131
Signaling-by-NTRKs	0.0338	0.0105	0.0042	0.0452	0.0285	0.0878	0.0841	0.0063	0.0221	0.0115	0.0127	0.001	0.0169	0.0222	0	0.001	0	0.0126	0.0031	0	0.0031	0.0062	0	0	0.0114	0.0178	0.0116	0.001	0.0042	0.0209	0	0.0439	0	0.0104
Signaling-by-WNT	0	0.0069	0.0015	0.0238	0.0084	0.0015	0.0168	0.0008	0.0008	0.0008	0.0655	0.006	0.0015	0.0129	0.003	0	0.0107	0.0069	0.0092	0	0	0.0276	0	0	0.0084	0.0046	0.0023	0.0216	0.016	0.0068	0.0023	0.0092	0	0
TNF-signaling	0	0	0.0398	0.0061	0	0	0	0	0	0	0.0058	0	0	0	0	0.0367	0	0	0	0.0088	0.0088	0	0.0029	0	0	0.0092	0	0.0335	0.0058	0.0058	0	0	0	0
Signaling-by-PTK6	0.0566	0.0204	0.0183	0.044	0.0462	0.0109	0.0479	0.0018	0.0018	0.0177	0.0053	0.0018	0.0053	0.0414	0.0125	0.0018	0	0	0.0073	0	0.0071	0.0073	0	0	0.0199	0	0.0036	0.0018	0.0018	0.0267	0	0.0766	0	0
Signaling-by-TGF-beta-Receptor-Complex	0.0174	0.0046	0.0012	0.007	0.0023	0.0104	0.0069	0.0011	0.0011	0.0011	0.0068	0	0.0103	0.0068	0.0023	0.0245	0	0.0105	0	0	0	0.0482	0.0034	0.0012	0.0116	0.0046	0.0023	0	0.0229	0.0023	0.0068	0.0126	0	0
TRAIL-signaling	0	0	0	0	0	0	0	0	0	0	0	0	0	0	0	0	0.1594	0	0	0	0.0441	0	0	0	0	0	0	0	0	0	0	0	0	0
FasL--CD95L-signaling	0	0	0	0	0	0	0	0	0	0	0	0	0	0	0	0	0.1667	0	0	0.0462	0	0	0	0	0	0	0	0	0	0	0	0	0	0
Signaling-by-NOTCH	0.0367	0.0038	0.0188	0.0237	0.0037	0.0028	0.0141	0.0019	0.0019	0.0009	0.0102	0.0019	0.0083	0.0037	0.0037	0.0076	0	0.0038	0.0408	0	0	0	0.0019	0.0046	0.0113	0.0254	0.0019	0.0189	0.0187	0.0019	0.0009	0.0019	0	0
Signaling-by-BMP	0	0	0	0	0	0	0	0	0	0	0	0	0	0	0	0.0427	0	0	0.4825	0	0	0.0167	0	0.0508	0.0083	0	0	0.0342	0.0083	0	0	0	0	0
Signaling-by-Activin	0	0.0175	0	0.0088	0	0	0	0	0	0	0	0	0	0	0	0.0351	0	0	0.5385	0	0	0.0175	0.0357	0	0.0175	0	0	0.0088	0.0088	0	0	0	0	0
MAPK6-MAPK4-signaling	0	0	0.004	0.069	0.0121	0.002	0.0181	0	0	0	0.0137	0.0039	0	0.0259	0.0059	0.0569	0	0.006	0.0161	0	0.0058	0.0202	0.0019	0	0	0.0141	0.002	0.0423	0.0177	0.0039	0	0.0706	0	0
p75-NTR-receptor-mediated-signalling	0.0261	0.0118	0.0275	0.0079	0.0104	0.0156	0.0626	0.0077	0.0128	0.0038	0.0183	0.0013	0.0077	0.0167	0.0399	0.0104	0.017	0.0118	0.0052	0	0	0.0524	0.0013	0	0.0065	0	0.0077	0.0143	0.0051	0.0026	0.0103	0.0394	0	0
Signaling-by-SCF-KIT	0.0431	0.013	0.0052	0.0588	0.0341	0.0666	0.085	0.0052	0.0274	0.0155	0.0236	0.0013	0.0079	0.0639	0.0196	0.0078	0	0.0182	0.0052	0	0.0052	0	0	0	0.0142	0	0	0.0026	0	0.0246	0.0026	0.0495	0	0
Signaling-by-Hedgehog	0.002	0	0.002	0.0346	0.0121	0.002	0.0204	0	0	0	0.0376	0	0	0	0	0.0852	0	0.004	0.0081	0	0	0.0225	0	0	0	0.0061	0	0	0	0	0	0.0079	0	0
Signaling-by-Nuclear-Receptors	0	0.0012	0.0023	0.035	0	0.0012	0.007	0	0	0.0012	0.0186	0.0023	0.0012	0.0023	0.0046	0.0153	0	0.0023	0.0105	0	0	0.0433	0.0012	0	0.0175	0.0012	0	0.0035	0	0.0046	0	0.007	0	0
Signaling-by-Leptin	0.0522	0.0204	0.0113	0.0294	0.0618	0.0703	0.1205	0.0182	0.05	0.009	0.0295	0	0.0136	0.0045	0.0342	0.0023	0	0.0206	0.0045	0	0.009	0	0	0	0.0023	0	0.0411	0.0045	0	0	0	0.0136	0	0
Signaling-by-Hippo	0	0	0.015	0	0	0	0.035	0	0	0	0.005	0	0	0	0	0.0299	0	0	0.06	0	0	0.01	0	0	0	0.005	0	0.0099	0	0	0	0	0	0.0498
Signaling-by-Rho-GTPases	0.0121	0.017	0.0048	0.0511	0.0153	0.0315	0.0463	0.0081	0.0129	0.0113	0.0214	0.0064	0.0048	0.0562	0.0186	0.0343	0	0.0396	0.0048	0	0	0.0048	0	0	0.0041	0.0139	0.0089	0	0.004	0.0048	0.0016	0	0	0.0105
Signaling-by-MST1	0	0	0	0.0645	0.7857	0	0.1613	0	0	0	0	0	0	0	0	0	0	0.0968	0	0	0	0	0	0	0	0	0.0323	0	0	0.0968	0	0	0	0
mTOR-signalling	0	0	0	0.0194	0	0	0	0.0083	0.0083	0	0	0	0	0	0	0	0	0	0	0	0	0	0	0	0	0	0	0	0	0	0	0.0083	0	0

## Sheet: k3_perms
	Signaling-by-EGFR	Signaling-by-ERBB2	Signaling-by-ERBB4	PI3K-AKT-Signaling	Signaling-by-MET	Signaling-by-FGFR	ERK1-ERK2-pathway	Signaling-by-Type-1-Insulin-like-Growth-Factor-1-Receptor-(IGF1R)	Signaling-by-Insulin-receptor	Integrin-signaling	Signaling-by-GPCR	DAG-and-IP3-signaling	Signaling-by-PDGF	Signaling-by-VEGF	Signaling-by-NTRKs	Signaling-by-WNT	TNF-signaling	Signaling-by-PTK6	Signaling-by-TGF-beta-Receptor-Complex	TRAIL-signaling	FasL--CD95L-signaling	Signaling-by-NOTCH	Signaling-by-BMP	Signaling-by-Activin	MAPK6-MAPK4-signaling	p75-NTR-receptor-mediated-signalling	Signaling-by-SCF-KIT	Signaling-by-Hedgehog	Signaling-by-Nuclear-Receptors	Signaling-by-Leptin	Signaling-by-Hippo	Signaling-by-Rho-GTPases	Signaling-by-MST1	mTOR-signalling
Signaling-by-EGFR	1	0	0.756	0.585	0	0	0	0.776	0	0	1	1	0.192	0.804	0.709	1	1	0.608	1	1	0.449	1	0.979	1	1	1	0.142	0.582	1	0.027	1	0.999	1	1
Signaling-by-ERBB2	0	1	0.086	0	0	0.004	0	0.845	0	0.001	0.989	0.009	0.693	0.012	0.902	0.99	1	0	1	1	0.507	0.999	1	1	1	1	0.447	1	1	0.356	1	0.948	1	1
Signaling-by-ERBB4	0	0	1	0.765	0.841	0	0	0.799	0	0.006	1	0.954	0.913	1	0.874	0.999	0.625	0.991	1	1	1	0	0.966	1	0.998	0	0.656	0.245	0.001	0.798	0.287	1	1	1
PI3K-AKT-Signaling	0	0.008	0.258	1	0	0	0.001	0.299	0	0.876	1	0.998	0.245	0.992	1	0.921	0.928	0.993	1	1	0.287	1	1	1	1	0.998	0	0.927	1	0.763	1	1	1	0.001
Signaling-by-MET	0	0	0.976	0.435	1	0.002	0.002	0.876	0.409	0	1	0.981	0.621	0.346	0.945	1	1	0	1	1	0.008	1	1	1	0.479	1	0.538	1	1	0	1	0.478	0.001	1
Signaling-by-FGFR	0	0.896	0.999	0.388	0.181	1	0	0.162	0	0.929	1	0.938	0	1	0	1	1	0.939	1	1	0.585	1	1	1	1	1	0.328	1	1	0.021	1	1	1	1
ERK1-ERK2-pathway	0	0.015	0.678	0.002	0	0	1	0.999	0	0	1	0.032	0.237	1	0.986	0.898	1	0	1	1	0.12	1	0.999	1	1	1	0	0.839	1	0.079	1	1	1	0.675
Signaling-by-Type-1-Insulin-like-Growth-Factor-1-Receptor-(IGF1R)	0.006	0.117	0.841	0.043	0.32	0	0	1	0	0.124	1	1	0.365	0.788	0.204	1	1	0.896	1	1	1	1	1	1	1	1	0.079	1	1	1	1	1	1	0.799
Signaling-by-Insulin-receptor	0.002	0.059	0.65	0.017	0.35	0	0	0.046	1	0	0.991	1	0.406	0.86	0.293	1	1	0.932	1	1	1	1	1	1	1	1	0.083	1	1	1	1	1	1	0.841
Integrin-signaling	0.08	0	0.749	0.984	0.026	0.032	0.001	0.019	0	1	0.999	0.894	0.089	0.001	0.628	1	1	0	1	1	1	1	1	1	0.999	0.997	0.083	1	1	0.236	1	1	1	0.034
Signaling-by-GPCR	0.001	0.781	1	0.966	1	0.758	0.645	0.712	0.058	0.69	1	0.176	1	0.578	0.977	1	1	0.999	1	1	0.772	1	1	1	1	1	0.002	1	1	0.786	1	0.974	1	1
DAG-and-IP3-signaling	1	0.987	0.976	0.999	1	0.988	0.997	1	1	1	0.131	1	1	0.524	1	0.771	1	0.993	0.998	1	1	0.977	1	1	0.94	1	0.011	1	0.834	1	1	0.993	1	1
Signaling-by-PDGF	0.061	0.277	0.999	0.9	0.001	0	0	0.627	0.48	0.127	1	1	1	0.945	0.02	1	1	0	0.986	1	0.123	1	1	1	1	1	0.34	1	1	0	1	1	1	1
Signaling-by-VEGF	0	0	1	0.102	0.955	0.959	0.995	0.916	0.985	0.001	0.775	0.001	0.964	1	1	1	1	0	1	1	1	1	1	1	0.968	1	0.008	1	1	0.786	1	0	1	0.113
Signaling-by-NTRKs	0.001	0.939	1	0.906	0.006	0	0	0.856	0.001	0.101	1	0.988	0.025	0.818	1	1	1	0.963	1	1	0.114	1	1	1	0.941	0.896	0.474	1	1	0	1	0.359	1	0.414
Signaling-by-WNT	1	0.994	1	1	0.995	1	1	1	1	1	0.573	0.095	1	1	1	1	0.449	0.999	1	1	1	0.476	1	1	0.936	1	1	0.354	0.787	0.067	0.989	1	1	1
TNF-signaling	1	1	0	1	1	1	1	1	1	1	1	1	1	1	1	0.505	1	1	1	0	0	1	0.885	1	1	0.948	1	0.097	0.999	0.396	1	1	1	1
Signaling-by-PTK6	0	0.054	0.088	0.92	0	1	0.468	1	1	0.009	1	0.974	0.976	0.094	0.995	1	1	1	1	1	0.001	1	1	1	0.16	1	0.996	1	1	0	1	0.002	1	1
Signaling-by-TGF-beta-Receptor-Complex	0.298	1	1	1	1	1	1	1	1	1	1	1	0.677	1	1	0.917	1	0.956	1	1	1	0.026	0.79	0.882	0.724	1	1	1	0.451	0.955	0.446	1	1	1
TRAIL-signaling	1	1	1	1	1	1	1	1	1	1	1	1	1	1	1	1	0.001	1	1	1	0	1	1	1	1	1	1	1	1	1	1	1	1	1
FasL--CD95L-signaling	1	1	1	1	1	1	1	1	1	1	1	1	1	1	1	1	0	1	1	0	1	1	1	1	1	1	1	1	1	1	1	1	1	1
Signaling-by-NOTCH	0	1	0.002	1	1	1	1	0.999	1	1	1	0.967	0.834	1	1	1	1	1	0.005	1	1	1	0.99	0.352	0.621	0.012	0.999	0.442	0.859	0.971	0.998	1	1	1
Signaling-by-BMP	1	1	1	1	1	1	1	1	1	1	1	1	1	1	1	0.497	1	1	0	1	1	0.901	1	0	0.92	1	1	0.3	0.982	1	1	1	1	1
Signaling-by-Activin	1	0.525	1	0.998	1	1	1	1	1	1	1	1	1	1	1	0.631	1	1	0	1	1	0.86	0	1	0.516	1	1	0.93	0.953	1	1	1	1	1
MAPK6-MAPK4-signaling	1	1	0.999	0.263	0.936	1	1	1	1	1	1	0.766	1	0.706	1	0.162	1	1	0.931	1	0.013	0.891	0.97	1	1	0.861	1	0.024	0.882	0.78	1	0.006	1	1
p75-NTR-receptor-mediated-signalling	0.036	0.855	0.001	1	0.983	0.999	0.055	0.854	0.559	0.978	0.999	0.978	0.937	0.992	0.088	1	0.142	0.951	1	1	1	0.06	0.989	1	0.992	1	0.958	0.925	1	0.92	0.127	0.54	1	1
Signaling-by-SCF-KIT	0	0.832	0.993	0.639	0.024	0.003	0.004	0.923	0.001	0.051	0.991	0.982	0.831	0.007	0.826	1	1	0.725	1	1	0.028	1	1	1	0.78	1	1	1	1	0	0.978	0.267	1	1
Signaling-by-Hedgehog	1	1	1	0.979	0.906	1	1	1	1	1	0.705	1	1	1	1	0	1	1	0.998	1	1	0.699	1	1	1	0.997	1	1	1	1	1	1	1	1
Signaling-by-Nuclear-Receptors	1	1	1	0.968	1	1	1	1	1	1	1	0.924	1	1	1	1	1	1	0.999	1	1	0.055	0.989	1	0.182	1	1	1	1	0.48	1	1	1	1
Signaling-by-Leptin	0.01	0.437	0.749	0.957	0.002	0.017	0.001	0.138	0	0.539	0.879	1	0.481	0.998	0.322	1	1	0.57	0.994	1	0.008	1	1	1	0.994	1	0.005	0.983	1	1	1	0.979	1	1
Signaling-by-Hippo	1	1	0.591	1	1	1	0.918	1	1	1	0.999	1	1	1	1	0.808	1	1	0.155	1	1	0.993	1	1	1	0.993	1	0.965	1	1	1	1	1	0
Signaling-by-Rho-GTPases	0.891	0.217	1	0.499	0.73	0.298	0.125	0.635	0.172	0.021	0.995	0.086	0.998	0	0.871	0.497	1	0	1	1	1	1	1	1	1	0.728	0.704	1	1	0.459	0.997	1	1	0.155
Signaling-by-MST1	1	1	1	0.435	0	1	0.013	1	1	1	1	1	1	1	1	1	1	0.034	1	1	1	1	1	1	1	1	0.128	1	1	0	1	1	1	1
mTOR-signalling	1	1	1	1	1	1	1	0.728	0.87	1	1	1	1	1	1	1	1	1	1	1	1	1	1	1	1	1	1	1	1	1	1	1	1	1

[truncated: 14 more sheets: k4_scores, k4_perms, k5_scores, k5_perms, k10_scores, k10_perms, k15_scores, k15_perms, k20_scores, k20_perms, k25_scores, k25_perms, k30_scores, k30_perms]
